# Supplementary material for: Accumulation of dipeptide repeat proteins predates that of TDP‐43 in frontotemporal lobar degeneration associated with hexanucleotide repeat expansions in C9ORF72 gene
Source: Neuropathol Appl Neurobiol. 2015 Apr 30;41(5):601–12. doi: 10.1111/nan.12178 (PMC4934135; doi:10.1111/nan.12178)
Supplement: Supplementary file 2 — Table S1. Selected case details of 22 Newcastle, and 13 Manchester, patients with FTLD. [file NAN-41-601-s002.xlsx]

## Sheet: Sheet1
case ID#	MRC ID#	clin diagnosis	path diagnosis	Gender	Onset (y)	Death (y)	Duration (y)	Mutation	APOE	Brain weight (g)	Family History
1	BBN_22598	encephalitis lethargica	FTLD-TDP A	M	63	64	0.8	C9ORF72	3,4	1426	na
2	BBN_22596	VaD/AD	FTLD-TDP A	F	72	75	3	C9ORF72	3,3	1230	Y?
3	BBN_22610	VaD	FTLD-TDP B	M	68	71	3	C9ORF72	3,4	na	na
4	BBN_7352	depression/AD	FTLD-TDP A	M	65	73	8	none	3,3	1215	Y?
5	BBN_22604	FTD	FTLD-TDP A	M	75	77	2.2	none	3,4	1050	N
6	BBN_22606	Korsakoff Syndrome and AD	FTLD-TDP A	M	74	80	6	none	3,4	1280	N
7	BBN_22605	AD/VaD	FTLD-TDP A	M	65	71	6	none	3,3	1180	Y
8	BBN_22614	FTD	FTLD-TDP A	F	72	74	1.7	none	na	1035	na
9	BBN_7109	AD	FTLD-TDP A	F	72	83	11	none	na	910	N
10	BBN_22602	probable AD	FTLD-TDP A	M	59	63	4	none	4,4	1430	Y
11	BBN_7379	FTD+MND	FTLD-TDP B	F	63	68	5	none	na	1250	Y?
12	BBN_2599	dementia/cerebrovascular	FTLD-TDP B	F	80	89	9	none	na	na	N?
13	BBN_22609	FTD	FTLD-TDP B	F	40	46	6	none	3,4	1040	N
14	BBN_22613	chronic alcoholism/RTA	FTLD-TDP C	M	56	59	3	none	3,4	1130	N?
15	BBN_22599	early onset AD	FTLD-TDP C	F	62	69	7	none	na	970	Y
16	BBN_22603	FTD	FTLD-TDP C	M	59	65	6	none	3,4	na	na
17	BBN_22601	RTA-Turner's syndrome	FTLD-TDP C	F	na	66	na	none	3,3	1100	na
18	BBN_22615	FTD	FTLD-TDP C	F	86	90	4	none	na	980	na
19	BBN_7217	FTD	FTLD-TDP C	M	59	73	14	none	3,3	1100	N
20	BBN_22600	FTLD/CJD/AD/PiD	FTLD-FUS/NIFID	F	52	55	3	none	na	813	N?
21	BBN_22607	depression/FTD	FTLD-UPS	M	92	97	5	none	na	na	na
22	BBN_22608	Presenile dementia	FTLD-UPS/unclassifiable	M	35	43	8	none	na	1228	N?
23	BBN_5762	FTD	FTLD-TDP A	M	78	82	4	C9ORF72	na	na	Y
24	BBN_5774	FTD	FTLD-TDP A	M	63	65	2	C9ORF72	3,4	na	Y
25	BBN_5771	FTD+MND	FTLD-TDP B	F	63	65	2	C9ORF72	3,3	1200	Y
26	BBN_5691	FTD+MND	FTLD-TDP B	M	60	62	2	C9ORF72	3,3	na	Y
27	BBN_5663	FTD+MND	FTLD-TDP B	M	57	59	2	C9ORF72	3,3	1210	Y
28	BBN_5681	FTD	FTLD-TDP A	M	49	58	9	C9ORF72	3,3	1050	Y
29	BBN_5706	FTD	FTLD-TDP A	M	60	68	8	C9ORF72	3,4	1210	Y
30	BBN_5719	FTD	FTLD-TDP A	F	59	64	5	C9ORF72	3,3	1140	Y
31	BBN_5752	FTD	FTLD-TDP A	M	64	72	8	C9ORF72	3,3	1100	Y
32	BBN_5739	FTD	FTLD-TDP A	M	62	67	5	C9ORF72	3,3	na	Y
33	BBN_14793	FTD	FTLD-TDP A	M	54	65	11	C9ORF72	3,3	1130	Y
34	BBN_5756	FTD	FTLD-TDP B	F	52	70	18	C9ORF72	3,3	na	Y
35	BBN_5772	FTD+MND	FTLD-TDP B	F	68	73	5	C9ORF72	3,4	1363	Y
