# Supplementary material for: Accumulation of dipeptide repeat proteins predates that of TDP‐43 in frontotemporal lobar degeneration associated with hexanucleotide repeat expansions in C9ORF72 gene
Source: Neuropathol Appl Neurobiol. 2015 Apr 30;41(5):601–12. doi: 10.1111/nan.12178 (PMC4934135; doi:10.1111/nan.12178)
Supplement: Supplementary file 3 — Table S2. TDP‐43 and composite DPR scores for individual patients with expansions in C9ORF72. [file NAN-41-601-s003.xlsx]

## Sheet: Sheet1
				TDP-43 score			DPR score
case ID#	MRC ID#	group	DG	TCX	FCX	Cortical	Medial Temporal	Cerebellar
1	BBN_22598	1	0.5	0.5	0.5	14	10.5	4
2	BBN_22596	1	0.5	0.5	0.5	7	12	3
3	BBN_22610	1	1	1	1	11	7	4.5
23	BBN_5681	2	1	4	3	14	12	5
24	BBN_5706	2	2	4	3	12	14	5.5
25	BBN_5719	2	2	1	3	15	18	7.5
26	BBN_5752	2	1	3	3	12	12	3.5
27	BBN_5762	3	1	1	1	12	11	3
28	BBN_5774	3	2	2	2	11	9	2
29	BBN_5739	2	1	1	2	12	9.5	3.5
30	BBN_14793	2	2	2	3	21	23	5.5
31	BBN_5756	2	3	2	2	17	15.5	4.5
32	BBN_5771	3	4	4	4	12	11	4
33	BBN_5772	2	4	3	3	11	10.5	4
34	BBN_5691	3	1	2	2	18	16	5
35	BBN_5663	3	3	3	3	11	11	2
